# Supplementary material for: Novel cuproptosis metabolism-related molecular clusters and diagnostic signature for Alzheimer’s disease
Source: Front Mol Biosci. 2024 Oct 24;11:1478611. doi: 10.3389/fmolb.2024.1478611 (PMC11540791; doi:10.3389/fmolb.2024.1478611)
Supplement: Supplementary file 1 [file Table2.xlsx]

## Sheet: GO
Supplementary Table 2. The enriched terms of GO analysis.
ONTOLOGY	ID	Description	BgRatio	pvalue	p.adjust	qvalue	geneID	Count
BP	GO:0006084	acetyl-CoA metabolic process	32/18614	4.66366e-11	2.03446e-08	1.28733e-08	DLD/DLAT/PDHA1/PDHB/DLST	5
BP	GO:0006086	acetyl-CoA biosynthetic process from pyruvate	10/18614	7.61971e-11	2.03446e-08	1.28733e-08	DLD/DLAT/PDHA1/PDHB	4
BP	GO:0006085	acetyl-CoA biosynthetic process	17/18614	8.60453e-10	1.53161e-07	9.69142e-08	DLD/DLAT/PDHA1/PDHB	4
BP	GO:0006637	acyl-CoA metabolic process	94/18614	1.2329e-08	1.14815e-06	7.26503e-07	DLD/DLAT/PDHA1/PDHB/DLST	5
BP	GO:0035383	thioester metabolic process	94/18614	1.2329e-08	1.14815e-06	7.26503e-07	DLD/DLAT/PDHA1/PDHB/DLST	5
BP	GO:0006099	tricarboxylic acid cycle	32/18614	1.29005e-08	1.14815e-06	7.26503e-07	DLAT/PDHA1/PDHB/DLST	4
BP	GO:0009063	amino acid catabolic process	113/18614	3.12325e-08	2.38259e-06	1.50761e-06	DLD/GLS/DBT/GCSH/DLST	5
BP	GO:0033865	nucleoside bisphosphate metabolic process	122/18614	4.59188e-08	2.45206e-06	1.55157e-06	DLD/DLAT/PDHA1/PDHB/DLST	5
BP	GO:0033875	ribonucleoside bisphosphate metabolic process	122/18614	4.59188e-08	2.45206e-06	1.55157e-06	DLD/DLAT/PDHA1/PDHB/DLST	5
BP	GO:0034032	purine nucleoside bisphosphate metabolic process	122/18614	4.59188e-08	2.45206e-06	1.55157e-06	DLD/DLAT/PDHA1/PDHB/DLST	5
BP	GO:0035384	thioester biosynthetic process	46/18614	5.81203e-08	2.58635e-06	1.63655e-06	DLD/DLAT/PDHA1/PDHB	4
BP	GO:0071616	acyl-CoA biosynthetic process	46/18614	5.81203e-08	2.58635e-06	1.63655e-06	DLD/DLAT/PDHA1/PDHB	4
BP	GO:0033866	nucleoside bisphosphate biosynthetic process	57/18614	1.3989e-07	4.9801e-06	3.15122e-06	DLD/DLAT/PDHA1/PDHB	4
BP	GO:0034030	ribonucleoside bisphosphate biosynthetic process	57/18614	1.3989e-07	4.9801e-06	3.15122e-06	DLD/DLAT/PDHA1/PDHB	4
BP	GO:0034033	purine nucleoside bisphosphate biosynthetic process	57/18614	1.3989e-07	4.9801e-06	3.15122e-06	DLD/DLAT/PDHA1/PDHB	4
BP	GO:0044272	sulfur compound biosynthetic process	155/18614	1.52233e-07	5.08077e-06	3.21491e-06	LIAS/DLD/DLAT/PDHA1/PDHB	5
BP	GO:0006790	sulfur compound metabolic process	319/18614	1.67511e-07	5.26182e-06	3.32947e-06	LIAS/DLD/DLAT/PDHA1/PDHB/DLST	6
BP	GO:0009060	aerobic respiration	196/18614	4.8896e-07	1.45058e-05	9.17873e-06	DLD/DLAT/PDHA1/PDHB/DLST	5
BP	GO:0045333	cellular respiration	243/18614	1.41333e-06	3.97221e-05	2.51346e-05	DLD/DLAT/PDHA1/PDHB/DLST	5
BP	GO:0016054	organic acid catabolic process	250/18614	1.62521e-06	4.13268e-05	2.615e-05	DLD/GLS/DBT/GCSH/DLST	5
BP	GO:0046395	carboxylic acid catabolic process	250/18614	1.62521e-06	4.13268e-05	2.615e-05	DLD/GLS/DBT/GCSH/DLST	5
BP	GO:0006090	pyruvate metabolic process	112/18614	2.13787e-06	5.18919e-05	3.28352e-05	DLD/DLAT/PDHA1/PDHB	4
BP	GO:0006520	amino acid metabolic process	290/18614	3.36505e-06	7.81278e-05	4.94362e-05	DLD/GLS/DBT/GCSH/DLST	5
BP	GO:0015980	energy derivation by oxidation of organic compounds	337/18614	7.0001e-06	0.000155752	9.85541e-05	DLD/DLAT/PDHA1/PDHB/DLST	5
BP	GO:0044282	small molecule catabolic process	388/18614	1.38607e-05	0.000296064	0.000187338	DLD/GLS/DBT/GCSH/DLST	5
BP	GO:0009150	purine ribonucleotide metabolic process	445/18614	2.68234e-05	0.00055091	0.000348595	DLD/DLAT/PDHA1/PDHB/DLST	5
BP	GO:0009152	purine ribonucleotide biosynthetic process	217/18614	2.92935e-05	0.00057936	0.000366596	DLD/DLAT/PDHA1/PDHB	4
BP	GO:0009259	ribonucleotide metabolic process	464/18614	3.27779e-05	0.000625122	0.000395553	DLD/DLAT/PDHA1/PDHB/DLST	5
BP	GO:0019693	ribose phosphate metabolic process	473/18614	3.59354e-05	0.000661707	0.000418703	DLD/DLAT/PDHA1/PDHB/DLST	5
BP	GO:0009260	ribonucleotide biosynthetic process	231/18614	3.74078e-05	0.000665859	0.00042133	DLD/DLAT/PDHA1/PDHB	4
BP	GO:0046390	ribose phosphate biosynthetic process	238/18614	4.2032e-05	0.000724035	0.000458142	DLD/DLAT/PDHA1/PDHB	4
BP	GO:0006164	purine nucleotide biosynthetic process	262/18614	6.11057e-05	0.0010197	0.000645228	DLD/DLAT/PDHA1/PDHB	4
BP	GO:1901606	alpha-amino acid catabolic process	93/18614	6.45003e-05	0.00104373	0.000660434	GLS/GCSH/DLST	3
BP	GO:0072522	purine-containing compound biosynthetic process	271/18614	6.96719e-05	0.00109426	0.000692405	DLD/DLAT/PDHA1/PDHB	4
BP	GO:0009165	nucleotide biosynthetic process	295/18614	9.67933e-05	0.00147377	0.000932547	DLD/DLAT/PDHA1/PDHB	4
BP	GO:1901293	nucleoside phosphate biosynthetic process	297/18614	9.93555e-05	0.00147377	0.000932547	DLD/DLAT/PDHA1/PDHB	4
BP	GO:0009083	branched-chain amino acid catabolic process	21/18614	0.000144091	0.00207958	0.00131588	DLD/DBT	2
BP	GO:0051604	protein maturation	332/18614	0.000152669	0.00214541	0.00135753	ATP7B/LIAS/LIPT1/GCSH	4
BP	GO:0009081	branched-chain amino acid metabolic process	27/18614	0.000240114	0.00328772	0.00208034	DLD/DBT	2
BP	GO:0006006	glucose metabolic process	187/18614	0.000507413	0.00677396	0.0042863	DLAT/PDHA1/PDHB	3
BP	GO:0046688	response to copper ion	42/18614	0.000584586	0.00761388	0.00481777	ATP7B/NFE2L2	2
BP	GO:1901605	alpha-amino acid metabolic process	206/18614	0.000672599	0.00855162	0.00541114	GLS/GCSH/DLST	3
BP	GO:0019318	hexose metabolic process	228/18614	0.000902734	0.0112107	0.0070937	DLAT/PDHA1/PDHB	3
BP	GO:0005996	monosaccharide metabolic process	256/18614	0.00126102	0.0153042	0.0096839	DLAT/PDHA1/PDHB	3
BP	GO:0010660	regulation of muscle cell apoptotic process	85/18614	0.00237225	0.0281506	0.0178126	CDKN2A/NFE2L2	2
BP	GO:0010657	muscle cell apoptotic process	90/18614	0.00265465	0.030817	0.0194998	CDKN2A/NFE2L2	2
BP	GO:0043648	dicarboxylic acid metabolic process	95/18614	0.00295215	0.0335247	0.0212131	GLS/DLST	2
BP	GO:0032088	negative regulation of NF-kappaB transcription factor activity	96/18614	0.00301346	0.0335247	0.0212131	NLRP3/CDKN2A	2
BP	GO:0010038	response to metal ion	367/18614	0.0035175	0.0383335	0.024256	ATP7B/MTF1/NFE2L2	3
BP	GO:0018205	peptidyl-lysine modification	374/18614	0.00370954	0.0396179	0.0250687	LIAS/LIPT1/GCSH	3
BP	GO:0006979	response to oxidative stress	434/18614	0.005623	0.0588761	0.0372546	LIAS/MTF1/NFE2L2	3
BP	GO:0098754	detoxification	144/18614	0.00664264	0.0682148	0.0431637	ATP7B/NFE2L2	2
CC	GO:0005759	mitochondrial matrix	484/19518	7.61212e-15	1.59855e-13	1.04166e-13	FDX1/LIAS/LIPT1/DLD/DLAT/PDHA1/PDHB/GLS/DBT/GCSH/DLST	11
CC	GO:1990204	oxidoreductase complex	128/19518	4.81463e-12	5.05536e-11	3.29422e-11	DLD/DLAT/PDHA1/PDHB/DBT/GCSH/DLST	7
CC	GO:0045239	tricarboxylic acid cycle enzyme complex	16/19518	2.51459e-07	1.76021e-06	1.147e-06	DLD/DBT/DLST	3
CC	GO:0098798	mitochondrial protein-containing complex	300/19518	3.15439e-06	1.65606e-05	1.07914e-05	DLD/DLAT/PDHA1/PDHB/DBT	5
CC	GO:0030062	mitochondrial tricarboxylic acid cycle enzyme complex	11/19518	3.45029e-05	0.000144912	9.44291e-05	DLD/DBT	2
CC	GO:0061702	inflammasome complex	16/19518	0.0130407	0.0456426	0.0297421	NLRP3	1
MF	GO:0016620	oxidoreductase activity, acting on the aldehyde or oxo group of donors, NAD or NADP as acceptor	39/18369	3.09936e-08	1.85962e-06	9.13497e-07	DLD/DLAT/PDHA1/PDHB	4
MF	GO:0016903	oxidoreductase activity, acting on the aldehyde or oxo group of donors	48/18369	7.29767e-08	2.1893e-06	1.07545e-06	DLD/DLAT/PDHA1/PDHB	4
MF	GO:0016747	acyltransferase activity, transferring groups other than amino-acyl groups	226/18369	3.61554e-05	0.000723108	0.000355211	LIPT1/DLAT/DBT/DLST	4
MF	GO:0016746	acyltransferase activity	253/18369	5.61435e-05	0.000842153	0.000413689	LIPT1/DLAT/DBT/DLST	4
MF	GO:0016417	S-acyltransferase activity	30/18369	0.000305052	0.00366063	0.0017982	DLAT/DLST	2
MF	GO:0051536	iron-sulfur cluster binding	69/18369	0.00161292	0.013825	0.00679125	FDX1/LIAS	2
MF	GO:0051540	metal cluster binding	69/18369	0.00161292	0.013825	0.00679125	FDX1/LIAS	2
MF	GO:0016407	acetyltransferase activity	94/18369	0.00296727	0.0222545	0.0109321	DLAT/DBT	2
MF	GO:0140297	DNA-binding transcription factor binding	478/18369	0.0076179	0.0480257	0.0235916	NLRP3/CDKN2A/NFE2L2	3
MF	GO:0016742	hydroxymethyl-, formyl- and related transferase activity	10/18369	0.00867838	0.0480257	0.0235916	GCSH	1
MF	GO:0016783	sulfurtransferase activity	11/18369	0.00954233	0.0480257	0.0235916	LIAS	1
MF	GO:0004861	cyclin-dependent protein serine/threonine kinase inhibitor activity	12/18369	0.0104056	0.0480257	0.0235916	CDKN2A	1
MF	GO:0016668	oxidoreductase activity, acting on a sulfur group of donors, NAD(P) as acceptor	12/18369	0.0104056	0.0480257	0.0235916	DLD	1
MF	GO:0042834	peptidoglycan binding	18/18369	0.0155702	0.0667294	0.0327794	NLRP3	1
MF	GO:0015662	P-type ion transporter activity	20/18369	0.0172861	0.0691445	0.0339657	ATP7B	1
MF	GO:0035035	histone acetyltransferase binding	23/18369	0.0198547	0.0718789	0.0353089	MTF1	1
MF	GO:0140358	P-type transmembrane transporter activity	24/18369	0.0207096	0.0718789	0.0353089	ATP7B	1
MF	GO:0051537	2 iron, 2 sulfur cluster binding	25/18369	0.0215637	0.0718789	0.0353089	FDX1	1
MF	GO:0070273	phosphatidylinositol-4-phosphate binding	29/18369	0.0249731	0.0788625	0.0387395	NLRP3	1
MF	GO:0051059	NF-kappaB binding	31/18369	0.0266737	0.080021	0.0393086	CDKN2A	1
MF	GO:0030291	protein serine/threonine kinase inhibitor activity	36/18369	0.0309129	0.0831889	0.0408647	CDKN2A	1
MF	GO:0043531	ADP binding	36/18369	0.0309129	0.0831889	0.0408647	NLRP3	1
MF	GO:0140299	small molecule sensor activity	39/18369	0.0334481	0.0831889	0.0408647	NLRP3	1
MF	GO:0046915	transition metal ion transmembrane transporter activity	40/18369	0.0342918	0.0831889	0.0408647	ATP7B	1
MF	GO:0051539	4 iron, 4 sulfur cluster binding	41/18369	0.0351348	0.0831889	0.0408647	LIAS	1
MF	GO:0061629	RNA polymerase II-specific DNA-binding transcription factor binding	348/18369	0.0360485	0.0831889	0.0408647	CDKN2A/NFE2L2	2
MF	GO:0016887	ATP hydrolysis activity	376/18369	0.0415024	0.0883258	0.0433881	NLRP3/ATP7B	2
MF	GO:0005504	fatty acid binding	49/18369	0.041854	0.0883258	0.0433881	DBT	1
MF	GO:0016538	cyclin-dependent protein serine/threonine kinase regulator activity	50/18369	0.0426908	0.0883258	0.0433881	CDKN2A	1
MF	GO:0019829	ATPase-coupled monoatomic cation transmembrane transporter activity	53/18369	0.0451971	0.0890926	0.0437648	ATP7B	1
MF	GO:0016667	oxidoreductase activity, acting on a sulfur group of donors	54/18369	0.0460312	0.0890926	0.0437648	DLD	1
MF	GO:1901682	sulfur compound transmembrane transporter activity	57/18369	0.0485293	0.0909925	0.0446981	ATP7B	1
