# Supplementary material for: Novel cuproptosis metabolism-related molecular clusters and diagnostic signature for Alzheimer’s disease
Source: Front Mol Biosci. 2024 Oct 24;11:1478611. doi: 10.3389/fmolb.2024.1478611 (PMC11540791; doi:10.3389/fmolb.2024.1478611)
Supplement: Supplementary file 2 [file Table3.xlsx]

## Sheet: KEGG
Supplementary Table 3. The enriched terms of KEGG pathway analysis.
ID	Description	BgRatio	pvalue	p.adjust	qvalue	geneID	Count
hsa00785	Lipoic acid metabolism	19/8644	2.49e-22	1.39e-20	8.91e-21	LIAS/LIPT1/DLD/DLAT/PDHA1/PDHB/DBT/GCSH/DLST	9
hsa01210	2-Oxocarboxylic acid metabolism	33/8644	5.63e-12	1.58e-10	1.01e-10	DLD/DLAT/PDHA1/PDHB/DBT/DLST	6
hsa00020	Citrate cycle (TCA cycle)	30/8644	6.95e-10	1.3e-08	8.29e-09	DLD/DLAT/PDHA1/PDHB/DLST	5
hsa01200	Carbon metabolism	115/8644	1.34e-08	1.87e-07	1.2e-07	DLD/DLAT/PDHA1/PDHB/GCSH/DLST	6
hsa00620	Pyruvate metabolism	47/8644	7.38e-07	8.27e-06	5.28e-06	DLD/DLAT/PDHA1/PDHB	4
hsa00010	Glycolysis / Gluconeogenesis	67/8644	3.11e-06	2.91e-05	1.86e-05	DLD/DLAT/PDHA1/PDHB	4
hsa05230	Central carbon metabolism in cancer	70/8644	0.000173678	0.00138942	0.000887975	PDHA1/PDHB/GLS	3
hsa00630	Glyoxylate and dicarboxylate metabolism	30/8644	0.00103258	0.00722806	0.00461944	DLD/GCSH	2
hsa00640	Propanoate metabolism	32/8644	0.0011752	0.00731237	0.00467332	DLD/DBT	2
hsa01240	Biosynthesis of cofactors	153/8644	0.00171501	0.00933913	0.00596861	LIAS/LIPT1/DLD	3
hsa00260	Glycine, serine and threonine metabolism	40/8644	0.00183447	0.00933913	0.00596861	DLD/GCSH	2
hsa00380	Tryptophan metabolism	42/8644	0.00202123	0.00943241	0.00602823	DLD/DLST	2
hsa00280	Valine, leucine and isoleucine degradation	48/8644	0.00263337	0.0113437	0.00724976	DLD/DBT	2
hsa00310	Lysine degradation	63/8644	0.00449657	0.0179863	0.011495	DLD/DLST	2
hsa01524	Platinum drug resistance	73/8644	0.00599502	0.0223814	0.0143039	ATP7B/CDKN2A	2
hsa04922	Glucagon signaling pathway	107/8644	0.0125368	0.0427843	0.0273434	PDHA1/PDHB	2
hsa04066	HIF-1 signaling pathway	109/8644	0.0129881	0.0427843	0.0273434	PDHA1/PDHB	2
