# Supplementary material for: Novel cuproptosis metabolism-related molecular clusters and diagnostic signature for Alzheimer’s disease
Source: Front Mol Biosci. 2024 Oct 24;11:1478611. doi: 10.3389/fmolb.2024.1478611 (PMC11540791; doi:10.3389/fmolb.2024.1478611)
Supplement: Supplementary file 5 [file Table4.xlsx]

## Sheet: Sheet1
Supplementary Table 4. The 759 hub genes in the turquoise module associated with Alzheimer's disease
CYCS
USP11
SERPINB6
CLTC
CMTM6
ATF7IP2
PPP1R14C
GSTA4
PANK3
UGP2
MOBKL2C
TSPYL5
WDR6
CALCOCO2
C11orf31
C20orf7
SCOC
KIAA0323
FKBP1B
YBX1
TCF3
SPATA7
DYNLT1
UQCRFS1
SLC9A6
BRUNOL4
DNM3
HINT1
TRIM21
ZNF179
ATP5C1
GOT2
ATP6V1H
RP3-402G11.12
MRPL15
UQCRH
HDAC7A
PARP10
MAGED1
TRIM37
GLT25D1
CENTD2
CLTA
PIN1L
LRRC4C
C6orf115
PHF10
NECAP2
PIN1
CPEB1
IARS
ALDOA
SMO
DBC1
LMBR1
OSBPL10
SNAP23
ATP1A1
COPS7A
DLAT
ADCY1
STK38
C9orf91
MAST3
SEH1L
ZHX2
ADCY2
SLC30A9
EEF1D
GPI
MRPS23
MAGEL2
DDX1
CCRK
DPP6
RDH12
PRKCZ
KIAA0513
ACTR10
C8orf79
RUNDC1
C6orf55
LARGE
ATP6V1E1
C20orf141
RAMP1
MXI1
GNRH1
PLCL2
PIK4CA
ZNF25
OPCML
RBM9
MCTS1
C12orf24
CFLAR
PFTK1
BEXL1
MFNG
SNAPC5
MYO5A
NDUFS4
EIF4E
B3GNT1
C1orf74
ATP6V0E
BTBD10
FXYD3
MECR
RFPL1
PLEKHF1
TMEM132B
CTDSP2
MPPED1
CDKN2D
STAT5A
CDC42
C6orf114
C13orf1
TSPYL4
AFF1
HDAC1
CKMT1A
PPP1R14B
FAM111A
TMEM14A
SSFA2
HABP4
NTN4
OLFM1
TRIM38
ABHD4
ZNF533
PTPN13
NXPH2
ALPPL2
HAP1
RNF128
PRICKLE1
MPST
ATP1A3
CAMTA1
MYCBP2
KCNG3
C1orf115
COX5A
CDK2AP2
TTC9
TBL1X
2023-09-08
C11orf69
DBI
GLRX2
POLR2K
SLC15A3
EMILIN1
CLEC2L
HERC5
CCDC50
DNM1L
NDUFC2
RHBDF1
STAT3
PLEKHC1
CAMKV
NETO1
TCEAL5
DYNC1LI1
DDAH2
PACSIN1
VKORC1L1
TIMM8A
CDC42EP4
SLC39A1
BZRP
DDX25
PRDM12
ZNF233
STXBP5
DNAJC6
SP110
AUH
ITGB5
TP53INP1
BAI3
MAGEH1
DOK1
NME1
C6orf57
DMRTC1
OXR1
C10orf70
CD59
MRPS30
ATP2A2
TMCO4
PON2
CD47
PSMB8
GABARAPL1
BCAS2
SLITRK1
MAGI1
EFNA4
PGAM1
DHRS3
GNG5
RFK
HPCAL4
HTR2A
ATBF1
SEZ6L
NPFF
FAM38A
UBLCP1
STK3
ITFG1
C3orf59
C3orf26
PLCE1
MDH1
GPT2
HRASLS
SGIP1
LHFPL5
GABARAPL3
FAM40B
SYT4
TRIP6
SORCS3
SLC26A6
BRMS1L
INPP5F
C17orf51
RTN4
SMYD3
CDC42SE2
SUB1
DLEU8
LRFN2
CGNL1
HEPH
INPPL1
NGFRAP1
PLEKHA7
MDH2
PPP1R14BP1
GPRASP2
C10orf35
VDAC2
ATPIF1
STMN3
C1orf165
EPS8
NDFIP2
STXBP5L
PNMA1
ME3
RTN3
ID3
ATP5B
MAGEE1
TUBA6
CCNA1
SLC25A4
NDN
JAKMIP1
FBXL2
NDUFAB1
HEBP2
KIAA1045
PAFAH1B1
NEF3
SRGAP1
NGEF
FGF9
TCEAL7
UBE2E4P
KCNK3
TMEM118
TERF2IP
UCHL5
CHCHD6
PRKD3
BAZ1A
TSPYL1
AQP11
WSB2
FBXL7
SLC9A9
DGCR6
SPA17
PLEKHB2
MAPK9
PTPN3
BOC
NOL4
RELA
SCAMP1
PHF19
PHF21B
DYNLT3
LGI4
IQWD1
GLT1D1
SH3BP4
IMPA2
ACTL6A
ZMAT4
TBC1D7
CDCA5
KCNAB1
DOPEY2
SNURF
CARD6
RPS27P4
BHLHB4
MAD2L1
C3orf57
LRCH4
GPR177
AP3B2
RASSF5
NRG3
POLR3K
CDC40
REEP1
PARP14
CBFB
YWHAZ
NFE2L2
CRI2
B3GALT3
ANXA5
R3HDM1
ACSBG1
RAD18
GSDMDC1
SIX5
MAPKAPK2
PDGFRB
PTPRN2
VASP
SLC16A14
TMEM65
STMN1
NPTN
CD302
CHL1
RNF175
C9orf125
TOMM70A
PTPN5
SUSD4
PTBP1
CASP6
NIPSNAP1
C2orf10
FOXO1A
SUSD1
NPC2
TMEM17
HECW1
EMP2
PPP3CB
CNTN4
VDAC1
MOV10L1
FAM81A
ZNF365
MLSTD1
TAGLN3
LRRC49
KCTD8
INHBB
TOB2
PREI3
TSPAN7
ADD2
CHAF1B
NMNAT2
DPP10
MAP2
DDR1
SYNGR3
SMOX
TRIM56
GRIK1
SMYD2
SIPA1
MCL1
GPR61
C6orf154
PNMA2
CHDH
TMEM132D
BTBD14A
GNA13
TCEAL6
LGALS8
ENO2
RIMBP2
IQGAP1
SLC30A3
SNX10
EYA2
SASH1
NDUFA5
KIAA1107
PHF14
PLXNB1
OXCT1
PPL
CNIH3
GPR155
C1QTNF4
PGM2L1
TNS1
CMTM3
FXYD6
MICA
ELOVL4
YWHAB
ELAVL4
C14orf44
FHL2
GABBR2
PRSS16
C3orf14
SEZ6L2
NDUFA4
NXN
ANKRD39
TRAF3IP2
ABHD7
C9orf88
NECAP1
HS6ST2
ABCA1
ELAVL2
NAP1L2
C5orf13
HMGCLL1
TSGA14
SCN2A2
PCLO
SOX9
STXBP1
ATP6V1G2
CSRP1
CHML
KCTD1
MSN
GIMAP4
TCIRG1
LMO4
BEX2
GRAMD1B
ATP2B2
GPR120
TRHDE
MYD88
CNTNAP2
SLC39A10
TM6SF1
TUSC3
CFC1
TBRG1
GRIN3A
TNIP2
NRXN1
CDH9
PTPRR
GNB5
RGS7
NRIP3
C6orf142
SYT13
ATP6AP2
ENTPD3
CD200
C6orf145
SRD5A1
NSF
PPFIA2
GIMAP5
KCNJ6
PXN
C14orf29
TUBA1
PRPS2
CMAS
PCSK1
OCA2
PPM2C
HAPLN1
ACOT7
CPNE4
NPY5R
ATP2B1
MAP1B
VIL2
HTR2C
KCNB2
NBEA
RAB3C
PJA2
RP11-393H10.2
NME5
LONRF2
PFN2
SCN8A
NAP1L3
STOM
STAR
GAD1
METTL7A
EMX2OS
RASGRP1
NAPB
ROM1
OPN3
2023-03-03
KCNS2
TCL1B
GABRD
UBE2T
GPR146
ATRNL1
ACTR3B
LRTM2
DLEU7
TASP1
ERBB2IP
FGF14
PCSK2
ELOVL7
TSPAN13
SIDT1
HVCN1
TMEM130
EMP3
PCMT1
CLDN5
MARK1
C1orf78
RBP4
TNFRSF10B
PCDH19
CBLN2
BASP1
C9orf4
FGF13
RAB13
CCKBR
TGIF
SNCA
NKIRAS1
TNFRSF1B
HN1
AKR1C3
LRP10
UNC5D
PRMT8
VSNL1
RASL12
LRP4
PECAM1
FBXW7
GPRASP1
FRMPD4
SPG3A
FAM3C
EMX2
FGFRL1
NETO2
ST6GALNAC5
PLK2
CHRM3
ZFP36L1
NPTX1
SLITRK5
FBXO16
PCP4L1
FAM19A2
KCNA4
PALLD
GRIA1
NXPH1
QPCT
NRXN3
CORT
MLLT11
TNFRSF1A
TPD52L1
PDE1A
DLG3
MOAP1
HPRT1
BCL6
ATP1B1
NRN1
RTP1
C9orf61
CDH13
CHST3
KCNC2
GRIA2
CDK5R2
KIAA1467
MFSD4
FAM19A1
HCN1
STAT4
SCG5
BEX1
RP3-398D13.1
CDA
ARHGAP20
IL17RB
NLK
DLX1
ATP8A2
CLIC1
RP11-130N24.1
HTR5A
C1orf173
SYN2
ATCAY
KIFAP3
ADFP
EGR3
B4GALT6
LRRC32
RIT2
SLC10A4
NFKBIA
A4GALT
ROBO2
YWHAG
TUBB2A
TBC1D9
CNKSR2
MAL2
CKMT1B
GOT1
CIDEA
CHN1
KCNV1
SVOP
EIF4A2
PPM1E
SNAP91
IL4R
GAP43
GNG2
GABRA5
KCNJ3
CDH8
KCNIP4
MAP2K1
TNFRSF10D
SH3GL2
SERPINI1
KCNK1
ACTN2
VMP
NAP1L5
NCALD
GABRA1
PCP4
LDB2
TOMM20
ITPKB
FAM107A
C19orf30
NEGR1
ATOH8
MYT1L
DMXL2
HSPB3
IGF1
C6orf105
NGFRAP1L1
STMN2
CAP2
PPEF1
ELMOD1
CCK
KHDRBS2
KLF15
YWHAH
IFITM1
RHBDF2
GLRB
DCAMKL1
GUCY1B3
CA10
ZCCHC12
C20orf103
DYNC1I1
ENC1
B3GALT2
GNG3
GAD2
C20orf54
FAM84A
PAK3
ATP6V1B2
SCG2
IFITM3
TUBB6
DIRAS2
STYK1
CREG2
IFITM2
OLFM3
MT1X
TXNIP
RGS4
BDNF
RTN1
MT1L
C1QL3
SCN3B
PCDH8
NELL2
CAMK4
SV2B
GPR158
NELL1
PAK1
GRIK2
NMS
SNAP25
UCHL1
FGF12
FRMPD2
SYTL4
NEUROD6
C4A
CRYM
CALB1
C4B
SLC32A1
CBLN4
ADCYAP1
GABRG2
TAC1
CHGB
MCHR2
SLCO4A1
NEFL
VIP
SST
GFAP
SLC4A10
SYT1
CRH
