# Supplementary material for: Novel cuproptosis metabolism-related molecular clusters and diagnostic signature for Alzheimer’s disease
Source: Front Mol Biosci. 2024 Oct 24;11:1478611. doi: 10.3389/fmolb.2024.1478611 (PMC11540791; doi:10.3389/fmolb.2024.1478611)
Supplement: Supplementary file 6 [file Table5.xlsx]

## Sheet: Sheet1
Supplementary Table 5. The 297 hub genes in the turquoise module related to cuproptosis.
USP11
SERPINB6
TSPYL5
KIAA0323
SLC9A6
BRUNOL4
HINT1
ATP6V1H
MRPL15
PARP10
TRIM37
CLTA
NECAP2
BHLHB9
CPEB1
RAB6B
ALDOA
SMO
OSBPL10
ATP1A1
C9orf91
AADACL1
SEH1L
EEF1D
GPI
CCRK
DPP6
C6orf55
LARGE
ATP6V1E1
PIK4CA
ZNF25
OPCML
RBM9
C12orf24
PFTK1
BEXL1
MYO5A
RAI14
FAM102B
B3GNT1
BTBD10
RFPL1
ZNF204
C13orf1
TSPYL4
CKMT1A
TMEM14A
OLFM1
INPP4A
RNF128
MPST
ATP1A3
CAMTA1
MYCBP2
TBL1X
NDUFC2
CAMKV
DYNC1LI1
DDAH2
CDC42EP4
DNAJC6
AUH
ITGB5
BAI3
DOK1
BBS7
DMRTC1
C10orf70
MAP2K4
ATP2A2
CD47
GABARAPL1
PGAM1
RFK
CDH18
FAM38A
ITFG1
C3orf59
MDH1
RET
LHFPL5
INPP5F
SMYD3
EPDR1
NGFRAP1
GPRASP2
C10orf35
VDAC2
ATPIF1
NDFIP2
ME3
RTN3
ATP5B
MAGEE1
CCNA1
SLC25A4
JAKMIP1
FBXL2
NDUFAB1
NEF3
UBE2E4P
TMEM118
UCHL5
TSPYL1
FBXL7
MCF2
MAPK9
PTPN3
GLT1D1
SNURF
AP3B2
INA
PREPL
CRI2
C10orf56
R3HDM1
MAPKAPK2
PTPRN2
NPTN
RNF175
C9orf125
SUSD4
C2orf10
EPHA4
PPP3CB
CNTN4
RASL11B
FAM81A
ZNF365
MLSTD1
TAGLN3
ADD2
CHAF1B
NMNAT2
TRIM56
SMYD2
TMEM132D
TCEAL6
ENO2
SNX10
KIAA1107
OXCT1
NUDT11
CNIH3
PGM2L1
FXYD6
AMPH
ELOVL4
YWHAB
GABBR2
XK
SEZ6L2
NDUFA4
ANKRD39
ABHD7
NECAP1
HS6ST2
ELAVL2
NAP1L2
HMGCLL1
TSGA14
SCN2A2
PCLO
STXBP1
ATP6V1G2
LMO4
BEX2
TRHDE
CNTNAP2
TUSC3
NRXN1
PTPRR
RGS7
C6orf142
SYT13
CACNA2D3
ENTPD3
CD200
SRD5A1
NSF
TUBA1
PRPS2
PCSK1
ACOT7
ATP2B1
MAP1B
NBEA
RP11-393H10.2
PFN2
NAP1L3
STAR
GAD1
NAPB
KCNS2
GABRD
UBE2T
ATRNL1
ACTR3B
DLEU7
PCSK2
TSPAN13
HVCN1
PCMT1
BASP1
C9orf4
FGF13
TBR1
RAB13
GABRA4
SNCA
UNC5D
VSNL1
GPRASP1
FRMPD4
SPG3A
FAM3C
PLK2
SLITRK5
FAM19A2
KCNA4
NRXN3
MLLT11
PDE1A
MOAP1
HPRT1
CDH13
KCNC2
KIAA1467
MFSD4
FAM19A1
GPR22
STAT4
SCG5
BEX1
ATP8A2
RP11-130N24.1
C1orf173
SYN2
B4GALT6
RIT2
ROBO2
YWHAG
CNKSR2
MAL2
CKMT1B
GOT1
CHN1
SVOP
SNAP91
GAP43
KCNJ3
SH3GL2
SERPINI1
NAP1L5
NCALD
GABRA1
LDB2
ITPKB
NEGR1
MYT1L
NGFRAP1L1
STMN2
CAP2
ELMOD1
CCK
YWHAH
GLRB
DCAMKL1
CA10
ZCCHC12
DYNC1I1
ENC1
GNG3
FAM84A
PAK3
ATP6V1B2
STYK1
OLFM3
RGS4
RTN1
NELL2
CAMK4
SV2B
GPR158
NELL1
PAK1
SNAP25
UCHL1
FGF12
CRYM
CBLN4
GABRG2
CHGB
NEFL
SLC4A10
SYT1
